# Supplementary material for: IRAK3 Knockout and Wildtype THP-1 Monocytes as Models for Endotoxin Detection Assays and Fusobacterium nucleatum Bacteriophage FNU1 Cytokine Induction
Source: Int J Mol Sci. 2023 Oct 12;24(20):15108. doi: 10.3390/ijms242015108 (PMC10606876; doi:10.3390/ijms242015108)
Supplement: Supplementary file 1 [file ijms-24-15108-s001.zip]

Archive with 1 entries (1 files):
- ijms-2602541-supplementary.pdf
